# Supplementary material for: The Bacillus anthracis S-layer is an exoskeleton-like structure that imparts mechanical and osmotic stabilization to the cell wall
Source: PNAS Nexus. 2022 Aug 4;1(4):pgac121. doi: 10.1093/pnasnexus/pgac121 (PMC9802277; doi:10.1093/pnasnexus/pgac121)
Supplement: pgac121_Supplemental_Files [file pgac121_supplemental_files.zip]

Archive with 2 entries (2 files):
- SI Figure 1.pdf
- SI Figure 2.pdf
